# Supplementary material for: Integration of neural and epigenetic contributions to posttraumatic stress symptoms: The role of hippocampal volume and glucocorticoid receptor gene methylation
Source: PLoS One. 2018 Feb 7;13(2):e0192222. doi: 10.1371/journal.pone.0192222 (PMC5802910; doi:10.1371/journal.pone.0192222)
Supplement: S1 Table — Raw data used in this research. Abbreviations: case identifier (ID); standardized PTSD CheckList (stPCL); PCL (PTSD CheckList); standardized methylation (StMethyl); traumatic brain injury (TBI), Standardized hippocampal volume (StHip); standardized education (StEdu); standardized right hippocampal volume (StRHip); standardized left hippocampal volume (StLHip); standardized re-experiencing (StReex); standardized avoidance (stAvoid); standardized arousal (StArous). (TXT) [file pone.0192222.s001.txt]

ID	stPCL	PCL	StMethyl	TBI	StHip	StEdu	StRHip	StLHip	StReex	StAvoid	StArous
1	4.831590645	85	0	1	5.616657611	4.074270903	5.273295648	5.467064116	4.195452365	4.5330446	4.365875756
2	3.183165601	56	1.210773888	1	7.464071351	3.055703177	6.575279885	7.733291847
3	1.307371586	23	0.544292849	1	5.895366235	3.819628971	5.523289996	5.750984778	1.006908567	0.90660892	1.746350303
4	3.240007844	57	2.088307257	0	5.533943922	3.56498704	5.306537557	5.266544831	2.18163523	3.10837344	3.492700605
5	3.126323358	55	3.206514334	0	5.734718675	3.310345109	5.176831947	5.806316818	2.18163523	3.10837344	3.143430545
6	3.922114759	69	0.751642505	1	6.173309147	3.310345109	5.738172332	6.07137836
7	2.842112144	50	1.321854061	0	7.121226593	0	6.774265393	6.835921615	2.18163523	2.46079564	3.143430545
8	4.035799245	71	0.488752762	1	6.337948963	3.819628971	5.860193978	6.266860457	3.524179986	3.75595124	3.667335635
9	3.126323358	55	1.451447597	1	6.25340403	5.092838629	5.301016261	6.703780512	2.852907608	3.10837344	2.444890424
10	4.490537188	79	0.710913109	1	5.578126219	3.055703177	5.611828969	5.02407031	4.195452365	3.75595124	4.365875756
11	1.307371586	23	0.659075694	1	4.737466072	3.56498704	4.406782218	4.655731728	0.839090473	1.03612448	1.746350303
12	2.728427658	48	0	0	5.809251045	5.092838629	5.608235183	5.487748399	1.006908567	3.237889	2.968795514
13	3.467376816	61	0.488752762	1	5.87261991	3.310345109	5.434972414	5.801306475	2.349453324	3.237889	3.841970666
14	2.273689715	40	0	0	3.968067103	3.055703177	3.65726043	3.936214029	1.678180946	1.9427334	2.619525454
15	3.524219059	62	0.570211556	1	5.145929022	3.055703177	4.54246112	5.32148526	3.020725702	2.46079564	4.365875756
16	1.648425044	29	0.633156987	1	3.010192256	3.310345109	2.501758911	3.28107892	1.342544757	1.68370228	1.397080242
17	1.364213829	24	1.177449836	0	6.071389258	3.055703177	5.592589829	6.026164604	0.839090473	1.42467116	1.397080242
18	3.978957002	70	0.833101299	1	6.258065651	3.310345109	5.907440942	6.056816329	3.691998081	3.36740456	3.841970666
19	4.206325973	74	2.454871828	1	5.801265394	2.801061246	6.020470184	5.025765181	3.188543797	4.27401348	3.841970666
20	3.75158803	66	1.221881905	0	5.901006793	3.055703177	6.002640839	5.243480022	3.356361892	3.62643568	3.143430545
21	1.193687101	21	0.9404788	0	6.384584914	4.328912834	6.231330005	5.95801388	0.839090473	1.03612448	1.397080242
22	2.160005229	38	0.796074575	0	4.660489354	5.092838629	4.870097817	4.00122438	1.174726662	2.33128008	2.270255393
23	4.035799245	71	0	1	7.49533617	3.055703177	6.744067995	7.612835885	3.356361892	3.75595124	3.841970666
24	1.705267286	30	0	0	5.909124752	4.074270903	5.822239717	5.454849201	1.678180946	1.42467116	1.571715272
25	3.978957002	70	0.766453195	1	8.0747935	4.074270903	7.981698225	7.426289634	3.691998081	3.75595124	3.318065575
26	2.387374201	42	2.240116827	0	7.228480834	3.055703177	6.782688898	7.040172839	1.678180946	2.33128008	2.444890424
27	1.477898315	26	0	0	5.610202435	5.34748056	5.069414979	5.67485038	1.006908567	1.68370228	1.222445212
28	4.831590645	85	2.110523291	1	4.881042348	4.074270903	4.670748131	4.655707089	4.195452365	4.5330446	4.365875756
29	3.865272516	68	1.74395872	1	7.246681055	3.055703177	7.373465442	6.437075236	3.020725702	3.62643568	3.841970666
30	2.898954387	51	0	1	5.721611377	3.055703177	5.331702767	5.612649498	2.013817135	3.237889	2.444890424
31	3.012638873	53	2.662221485	1	6.857665442	3.819628971	6.287049389	6.838842226	2.517271419	3.10837344	2.444890424
32	1.762109529	31	0	1	5.602250812	3.56498704	5.176999191	5.542610361	0.839090473	1.42467116	2.619525454
33	4.14948373	73	0	0	6.723558791	3.56498704	6.098394164	6.776208419	3.188543797	3.75595124	4.365875756
34	2.671585415	47	2.025361825	1	6.575825064	3.055703177	6.223700637	6.346714303	1.84599904	2.5903112	2.794160484
35	3.637903544	64	1.68	1	4.351919288	3.055703177	3.548427416	4.817604721	3.36	3.11	3.49
36	2.898954387	51	1.57	1	6.016633381	5.092838629	5.968887445	5.510028216	2.69	2.72	2.44
37	3.865272516	68	4.68	1	5.957688688	3.56498704	5.906325263	5.460467537
38	4.263168216	75	0	1	5.463367989	3.819628971	5.215887195	5.224240905	3.86	4.4	3.14
39	2.273689715	40	0	0	3.545781228	4.074270903	3.277987695	3.506564995	1.51	2.2	2.44
40	3.978957002	70	1.75	1	5.370054405	3.055703177	4.941921907	5.335076578	3.52	3.11	4.37
41	1.534740558	27	1.71	1	6.317565253	4.328912834	6.03057149	6.041937329	1.34	1.81	0.87
42	3.808430273	67	0.74	1	7.152917826	4.074270903	7.129967789	6.514046088	3.02	3.24	4.19
43	2.614743173	46	0	0	5.720557907	4.074270903	5.14989911	5.807291198	1.68	1.94	3.67
44	2.387374201	42	0	1	7.429855774	2.801061246	6.751058165	7.475007837	2.18	1.68	2.79
45	3.637903544	64	1.07	1	6.717350942	3.819628971	6.418901093	6.417024707	3.02	4.01	2.62
46	2.55790093	45	0	0	7.736800467	0	7.221102984	7.576974116	1.17	2.59	3.14
47	2.330531958	41	0	1	7.994344683	4.074270903	7.458973712	7.831910761	2.01	1.94	2.44
48	1.818951772	32	0	0	5.861285071	3.310345109	5.740130107	5.448533421	1.34	1.42	2.27
49	2.103162987	37	3.11	0	6.523216714	3.055703177	5.99502533	6.489516891	1.85	1.68	2.27
50	3.922114759	69	2.21	1	6.104665466	3.56498704	5.393277236	6.308047349	3.52	2.98	4.37
51	3.524219059	62	0	1	6.523216714	3.310345109	5.99502533	6.489516891	2.52	3.11	4.02
52	3.808430273	67	0.75	1	5.288350123	3.055703177	4.659270303	5.478407092	3.36	3.11	4.02
53	3.694745787	65	1.23	1	5.701431246	2.801061246	5.577826411	5.306163267	2.69	3.63	3.67
54	2.046320744	36	0	0	5.758777876	3.310345109	5.645746638	5.346746664	1.68	2.07	1.75
55	1.591582801	28	2.01	1	6.693324047	4.074270903	6.680774346	6.085842584	1.17	1.55	1.57
56	2.330531958	41	0	1	4.953702349	4.583554766	5.078088758	4.359453035	1.85	2.07	2.44
57	1.023160372	18	2.07	0	8.385247043	4.583554766	7.987883663	8.037198113	0.84	1.04	0.87
58	3.978957002	70	0	1	5.274109166	3.56498704	5.043389241	5.034405438	3.52	3.63	3.67
59	2.785269901	49	0.53	0	5.91516631	4.583554766	5.583583268	5.725128237	2.01	2.33	3.32
60	3.240007844	57	0	1	5.140364989	3.310345109	4.81662676	5.013730194	2.35	3.11	3.32
61	3.581061302	63	1.06	1	6.015578361	3.055703177	5.332445298	6.196650372	2.69	3.37	3.67
62	3.183165601	56	0.84	1	6.579730763	4.074270903	5.990054741	6.607322226	3.19	1.17	4.89
63	3.524219059	62	0	1	5.993815022	3.055703177	5.517946432	5.952616762	2.01	3.5	4.02
64	2.444216444	43	0.91	1	6.275161521	4.074270903	6.749218855	5.179902585	1.51	2.46	2.62
65	4.604221673	81	2.38	1	6.798273193	4.583554766	5.959060651	7.075620504	4.03	4.4	4.02
66	4.14948373	73	1.2	0	5.61483617	0	5.677198512	5.02636025	2.85	4.4	3.84
67	2.387374201	42	0	0	5.805452823	4.074270903	5.377188124	5.730218186	1.51	2.2	2.79
